# Supplementary material for: Anti-Melanogenic Effects of Lilium lancifolium Root Extract via Downregulation of PKA/CREB and MAPK/CREB Signaling Pathways in B16F10 Cells
Source: Plants (Basel). 2023 Oct 24;12(21):3666. doi: 10.3390/plants12213666 (PMC10648933; doi:10.3390/plants12213666)
Supplement: Supplementary file 1 [file plants-12-03666-s001.zip]

Archive with 1 entries (1 files):
- plants-2646316-supplementary.pdf
